# Supplementary material for: What is the impact of flexicurity on the chances of entry into employment for people with low education and activity limitations due to health problems? A comparison of 21 European countries using Qualitative Comparative Analysis (QCA)
Source: BMC Public Health. 2016 Aug 19;16:842. doi: 10.1186/s12889-016-3482-2 (PMC4992207; doi:10.1186/s12889-016-3482-2)
Supplement: Additional file 2: — QCA data set. Original and calibrated scores. (CSV 3 kb) [file 12889_2016_3482_MOESM2_ESM.csv]

country	ept	epl	almp	pes	almptot	lll	plmp	expchild	expold	socexp	sickben	empave	uneave	rtw	rr	uneave_cal	empave_cal	rtw_cal	rr_cal	epl_cal	ept_cal	epl_ept	almp_cal	pes_cal	almptot_cal	plmp_cal	sickben_cal	plmp_sick	socexp_cal	child_cal	old_cal	lll_cal
Slovakia	0,25	1,365	0,016	0,011	0,027	3,3	0,011	0,028	0,034	0,062	0,016	66,3	12,35	0,08	0,35	0	0,15	0,02	0	0,87	0,99	0,99	0,04	0,09	0,04	0,03	0	0,03	0	0,01	0,56	0,01
Portugal	1,75	2,84	0,053	0,016	0,069	5,3	0,117	0,092	0,024	0,117	0,018	72,1	8,72	0,12	0,64	0,07	0,7	0,32	0,4	0,16	0,38	0,38	0,26	0,18	0,47	0,62	0	0,62	0,17	0,38	0,18	0,06
Italy	2,25	2,135	0,056	0,006	0,062	6,3	0,107	0,123	0,007	0,13	0,027	62,1	6,95	0,09	0,77	0,52	0,03	0,05	0,91	0,43	0,23	0,43	0,3	0,04	0,36	0,55	0,02	0,55	0,39	0,67	0	0,12
Hungary	1,75	1,835	0,025	0,011	0,036	3,1	0,047	0,12	0,03	0,15	0,033	61,7	8,38	0,14	0,54	0,11	0,03	0,53	0,09	0,62	0,38	0,62	0,06	0,09	0,07	0,12	0,04	0,12	0,57	0,65	0,51	0,01
Estonia	1,33	1,915	0,006	0,006	0,012	9,8	0,039	0,016	0,006	0,022	0,039	73	8,87	0,19	0,65	0,06	0,82	0,69	0,46	0,56	0,57	0,57	0,02	0,04	0,01	0,09	0,08	0,09	0	0,01	0	0,55
Greece	2,83	2,595	0,019	0,001	0,02	2,9	0,061	0,103	0,005	0,108	0,043	65,4	9,48	0,07	0,49	0,02	0,11	0,01	0,04	0,23	0,11	0,23	0,04	0,02	0,02	0,19	0,13	0,19	0,09	0,52	0	0,01
United Kingdom	0,25	0,735	0,008	0,049	0,057	19,9	0,035	0,087	0,034	0,121	0,047	74,7	5,18	0,21	0,92	0,94	0,94	0,75	1	0,98	0,99	0,99	0,02	0,89	0,27	0,08	0,2	0,2	0,23	0,32	0,55	0,95
Czech Republic	0,75	1,825	0,035	0,028	0,063	7,8	0,045	0,035	0,017	0,052	0,048	71,3	6,27	0,18	0,67	0,75	0,56	0,66	0,58	0,63	0,94	0,94	0,11	0,56	0,37	0,11	0,23	0,23	0	0,02	0,02	0,29
Belgium	1,5	1,78	0,155	0,029	0,184	6,8	0,18	0,071	0,008	0,079	0,05	67,2	7,65	0,05	0,55	0,27	0,19	0	0,12	0,66	0,46	0,66	0,88	0,58	0,82	0,92	0,28	0,92	0,01	0,15	0	0,16
France	3,5	3,15	0,081	0,026	0,107	6	0,147	0,131	0,024	0,155	0,051	69,6	8,2	0,07	0,45	0,14	0,37	0,01	0,02	0,09	0,05	0,09	0,56	0,52	0,62	0,8	0,31	0,8	0,59	0,71	0,16	0,1
Finland	1,33	1,985	0,105	0,018	0,123	23,1	0,15	0,26	0,062	0,322	0,052	74	6,9	0,23	0,71	0,54	0,9	0,8	0,75	0,51	0,57	0,57	0,69	0,24	0,67	0,82	0,34	0,82	0,97	0,99	0,8	0,98
Poland	1	1,455	0,066	0,013	0,079	4,7	0,02	0	0,002	0,002	0,054	62,6	10,95	0,07	0,42	0	0,04	0,01	0,01	0,84	0,85	0,85	0,44	0,12	0,53	0,05	0,4	0,4	0	0	0	0,04
Austria	1,75	2,095	0,135	0,043	0,178	13,2	0,253	0,113	0,026	0,14	0,056	74	4,67	0,11	0,72	0,97	0,9	0,18	0,78	0,45	0,38	0,45	0,82	0,82	0,8	0,99	0,47	0,99	0,52	0,6	0,29	0,76
Slovenia	1,5	2,245	0,021	0,019	0,04	13,9	0,061	0,108	0,003	0,112	0,059	71,7	5,77	0,09	0,77	0,86	0,63	0,05	0,91	0,38	0,46	0,46	0,05	0,27	0,1	0,19	0,53	0,53	0,12	0,56	0	0,79
Denmark	1,33	1,39	0,296	0,071	0,367	29,9	0,221	0,384	0,115	0,498	0,061	78,2	4,48	0,31	0,97	0,98	1	0,92	1	0,86	0,57	0,86	0,99	0,98	0,98	0,97	0,57	0,97	1	1	0,97	1
Spain	3	2,645	0,054	0,009	0,063	10,4	0,161	0,142	0,032	0,174	0,062	66,7	11,93	0,1	0,61	0	0,17	0,1	0,27	0,22	0,09	0,22	0,27	0,06	0,37	0,86	0,59	0,86	0,67	0,78	0,53	0,59
Luxembourg	3,83	3,27	0,066	0,009	0,075	8,5	0,075	0,121	0	0,121	0,064	69,6	4,42	0,1	0,71	0,98	0,37	0,1	0,74	0,07	0,03	0,07	0,44	0,06	0,52	0,28	0,62	0,62	0,23	0,65	0	0,41
Ireland	0,67	1,235	0,086	0,035	0,121	7,1	0,202	0,044	0,037	0,081	0,066	70,6	7,33	0,04	0,45	0,38	0,46	0	0,02	0,91	0,96	0,96	0,59	0,7	0,66	0,96	0,65	0,96	0,01	0,03	0,59	0,19
Netherlands	0,75	1,75	0,256	0,108	0,364	17	0,46	0,078	0,058	0,137	0,076	77,3	3,33	0,15	0,76	1	0,99	0,57	0,9	0,68	0,94	0,94	0,99	1	0,98	1	0,79	1	0,51	0,22	0,78	0,9
Sweden	0,67	1,805	0,105	0,046	0,151	22,2	0,073	0,267	0,142	0,409	0,134	79	6,33	0,3	0,79	0,73	1	0,91	0,94	0,64	0,96	0,96	0,69	0,86	0,74	0,26	1	1	0,99	0,99	0,99	0,97
Norway	2,5	2,53	0,168	0,044	0,212	19,3	0,129	0,238	0,12	0,358	0,241	80,1	2,77	0,34	0,99	1	1	0,95	1	0,26	0,17	0,26	0,91	0,84	0,86	0,71	1	1	0,98	0,98	0,98	0,94
